# Supplementary material for: Effect of vertical, horizontal, and combined plyometric training on jump, sprint and change of direction performance in male soccer players
Source: PLoS One. 2024 May 23;19(5):e0295786. doi: 10.1371/journal.pone.0295786 (PMC11115329; doi:10.1371/journal.pone.0295786)
Supplement: S1 Data — (XLSX) [file pone.0295786.s001.xlsx]

## Sheet: Sheet1
	Vertical plyometric training group
	10m Pre (s)	10m Post (s)	40m Pre (s)	40m Post (s)	505 Pre (s)	505 Post (s)	Standing long jump Pre (cm)	Standing long jump Post (cm)	Vertical jump Pre (cm)	Vertical jump Post (cm)
	1.63	1.62	5.23	5.2	3.97	3.94	259	264	48	52
	1.82	1.79	5.12	5.08	3.96	3.91	246	253	55	58
	1.75	1.75	5.2	5.18	3.97	3.93	251	260	59	62
	1.44	1.45	4.56	4.51	3.94	3.89	280	285	46	50
	1.66	1.65	5.01	4.97	4	3.97	270	278	55	60
	1.79	1.77	5.13	5.07	3.98	3.95	249	256	50	54
	1.78	1.75	5.19	5.17	4	3.95	271	277	50	55
	1.81	1.78	5.07	5	4.09	3.95	247	253	49	53
Mean (s)	1.71	1.7	5.06	5.02	3.99	3.94	259.13	265.75	51.5	55.5
Standard deviation	0.13	0.12	0.22	0.22	0.05	0.03	13	12.56	4.38	4.14
Mean difference (s)		-0.02		-0.04		-0.05		6.63		4
	Horizontal plyometric training group
	10m Pre (s)	10m Post (s)	40m Pre (s)	40m Post (s)	505 Pre (s)	505 Post (s)	Standing long jump Pre (cm)	Standing long jump Post (cm)	Vertical jump Pre (cm)	Vertical jump Post (cm)
	1.81	1.78	5.38	5.3	3.99	3.94	258	265	48	49
	1.61	1.6	5.13	5.09	4.05	3.96	236	243	45	48
	1.59	1.58	5	4.94	4	3.97	235	243	50	53
	1.75	1.75	5.06	4.98	4.05	3.96	247	253	52	56
	1.53	1.54	5.13	5.07	4.06	3.99	246	257	53	58
	1.59	1.57	5	4.91	4	3.97	256	261	45	49
	1.92	1.88	5.18	5.08	4.07	4.01	245	251	46	48
	1.6	1.59	4.69	4.67	4.31	4.17	238	244	49	53
Mean (s)	1.68	1.66	5.07	5.01	4.07	4	245.13	252.13	48.5	51.75
Standard deviation	0.14	0.12	0.2	0.18	0.1	0.07	8.66	8.48	3.07	3.85
Mean difference (s)		-0.01		-0.07		-0.07		7		3.25
	Vertical and horizontal plyometric training group
	10m Pre (s)	10m Post (s)	40m Pre (s)	40m Post (s)	505 Pre (s)	505 Post (s)	Standing long jump Pre (cm)	Standing long jump Post (cm)	Vertical jump Pre (cm)	Vertical jump Post (cm)
	1.78	1.75	4.72	4.68	4.09	3.93	262	269	47	52
	2.06	1.99	4.88	4.86	4.1	4.02	246	255	40	46
	1.69	1.67	5.17	5.14	4.09	3.97	235	244	49	54
	1.57	1.57	4.7	4.64	3.93	3.89	265	272	45	50
	1.9	1.89	5.23	5.19	4.1	3.99	242	250	51	53
	1.65	1.64	4.91	4.86	3.98	3.98	276	283	46	52
	1.59	1.58	4.92	4.87	3.92	3.88	256	262	48	51
	1.44	1.46	4.7	4.68	4.08	4.01	292	299	52	56
Mean (s)	1.71	1.69	4.9	4.87	4.04	3.96	259.25	266.75	47.25	51.75
Standard deviation	0.2	0.18	0.21	0.21	0.08	0.05	18.77	18.11	3.77	2.96
Mean difference (s)		-0.02		-0.04		-0.08		7.5		4.5
